# Supplementary material for: Ear your heart: transcutaneous auricular vagus nerve stimulation on heart rate variability in healthy young participants
Source: PeerJ. 2022 Nov 21;10:e14447. doi: 10.7717/peerj.14447 (PMC9686410; doi:10.7717/peerj.14447)
Supplement: Supplemental Information 1 [file peerj-10-14447-s001.csv]

Cod_Sogg	baseline	ln_RMSSD	ln_SDNN	ln_HF	ln_LF	sham	ln_RMSSD	ln_SDNN	ln_HF	ln_LF	stim	ln_RMSSD	ln_SDNN	ln_HF	ln_LF
3		2.474014209	3.040227513	4.181897459	6.120319397		2.440606391	2.944438979	4.04567939	5.582405488		2.734367509	3.400530493	4.472780998	6.400107932
4		4.376762805	4.086480387	6.606839357	7.907283609		4.294560609	4.181286492	7.544437923	7.360103973		4.530769863	4.231930225	8.174646543	6.724913587
6		3.854817532	4.06731589	6.457444467	7.267525428		4.282344411	4.074481933	7.013825543	7.223003879		3.811539467	4.091172871	6.236408728	7.572328073
7		3.258865473	3.392492941	5.963116512	6.346390462		3.21164978	3.501042717	5.6430766	6.423100849		3.165475048	3.526654599	5.862437281	6.367088813
8		3.591817741	3.810875823	7.30592719	6.966118522		3.351656936	3.458837161	5.666807239	6.3146887		3.350254903	3.713328135	5.816575302	6.825449178
9		3.015534901	3.215670694	5.247602852	5.384082134		2.978586115	3.381334753	5.160318868	6.148681948		3.551626861	3.350605596	6.321433541	6.671729102
10		3.1755507	3.617920365	5.362277596	6.551951384		3.343215099	3.761432647	5.945891702	7.13089883		3.64414356	4.140273494	6.268376328	7.739097958
13		3.419364686	3.912422925	6.852654746	6.953110981		3.404525172	3.727619282	6.541823335	7.099531995		4.154184563	4.189200093	7.656242555	7.66683064
14		3.518684077	3.824938899	5.870539079	7.245441065		3.229222117	3.526066364	5.189896618	7.292337176		3.765608987	3.851210866	6.723243325	6.755442908
15		2.978586115	3.090587805	5.188055972	6.248429647		3.588230046	3.838376465	6.420890293	7.136721844		3.461665128	3.764450641	6.2433899	7.102663951
16		3.026746327	3.543564623	5.420490751	6.446465573		3.434309733	3.813086258	6.274121515	7.181591945		3.591542221	3.76607195	6.406071078	6.893392628
17		2.770085592	3.486457226	5.249389693	6.638960382		3.07130346	3.602231647	5.150571134	6.933325555		2.959586827	3.390810289	5.532756878	6.492436785
18		4.301765153	4.042700329	7.468056546	6.497016288		4.490320344	4.111037785	6.783427121	7.204149292		4.234251422	4.055603734	6.995674577	7.13193829
19		4.026422546	3.840741803	6.886521428	6.467652141		3.764218811	3.890595058	6.402530607	7.635448803		3.824720677	4.05958057	6.50662078	7.469083885
20		3.957951937	3.724246598	6.88744032	6.131878451		3.151880956	3.469167508	5.372450338	6.431411594		4.190260619	4.056123349	7.207192982	7.351992282
21		3.990649326	4.178838885	6.471542262	7.580699752		3.693866996	4.030872139	6.555911503	7.746430356		3.837514953	4.17253941	6.778136223	8.103373279
22		3.379633204	3.777576909	6.248893576	6.855840739		3.239070532	3.706473763	5.3378265	6.942446519		3.297687005	3.746440565	5.325348706	7.144959514
23		3.821441627	4.024815833	6.775183426	7.746689692		3.72255598	4.08832649	6.59146795	7.852633468		3.780546643	4.159351724	6.871547622	7.980912998
24		4.00113218	4.097173889	7.410649532	7.301889771		3.214867803	3.565015467	5.931794157	7.396089865		3.76491414	3.991757973	6.929516771	6.688018418
25		3.975936331	3.952588967	7.065784143	7.020369423		4.126811752	3.565298392	7.392216393	7.577275529		4.124712099	4.175617282	7.453040299	7.363469803
26		2.646883766	3.24376354	4.118223836	6.05305341		2.889260029	3.598954747	4.55744945	7.106852009		2.935451343	3.284288963	4.707636518	6.279046615
27		2.377692565	3.142858338	4.783316371	6.277000568		2.752386015	3.395179309	4.983538126	6.574894513		2.076938411	2.863343086	4.066973365	5.653926743
28		3.350956165	3.795938526	6.244166901	7.102663951		3.293983297	3.637059705	5.615679593	6.920572783		3.48216274	3.606041176	5.894457929	6.831144177
29		3.085572978	3.299164656	5.235324317	6.036796357		3.432049845	3.799302135	6.303259796	7.286807963		3.606584211	3.878879787	6.564123474	7.140690733
31		3.235142797	3.805105723	5.298817242	7.39178508		3.491038086	3.706964922	6.051830312	7.483750475		3.817052768	3.975373321	6.773537937	6.96243284
32		3.401530659	3.930452141	6.142961709	7.581107832		2.752386015	3.395179309	4.983538126	6.574894513		3.442659171	3.825375199	6.189864485	7.221324372
33		3.369362658	3.495294705	5.947199131	6.070090868		3.269949095	3.592919063	5.741046146	6.828181628		3.75490125	3.872658282	6.556124734	7.019028281
35		2.375835555	3.001714345	3.788045826	5.828151184		2.738256043	3.277144733	4.167440117	6.341311231		3.148453361	3.362456553	5.248391558	6.363010862
